# Supplementary material for: Impacts of sarcopenia on adverse events and prognosis in Chinese patients with esophageal cancer undergoing chemoradiotherapy
Source: Front Nutr. 2025 Feb 20;12:1523674. doi: 10.3389/fnut.2025.1523674 (PMC11882421; doi:10.3389/fnut.2025.1523674)
Supplement: Supplementary file 1 [file Table_1.xlsx]

## Sheet: Sheet1
Patient	Sex	Age, years	KPS score	Smoking	Alcohol	Height	Weight	Weight loss, Kg	BMI, kg/m2	SMA, cm2	SMI, cm2/m2	Group	SMD (HUs)	SAT, cm2	SATI, cm2/m2	VAT, cm2	VATI, cm2/m2	Neutrophil count, 10^9/L	Lymphocyte count, 10^9/L	Monocyte count, 10^9/L	Anemia	Blood patelet count, 10^9/L	Albumin, g/L	PNI	NRI	NLR	PLR	LMR	Tumour length (cm)	T	N	M	TNM	Tumour location	Histological subtype	Chemotherapy regimen	Dose (Gy)	Response evaluation	Objective remission	Consolidation chemotherapy	Nutrition support	Treatment initiation time	the ehdpoint of PFS	PFS (month)	Progress	the ehdpoint of OS	OS (month)	Death	≥Grade 3 of adverse events
1	male	80	80	no	no	163	53	0	19.9	102.9	38.73	SA	27.67	85.5	32.18	123.8	46.6	4.95	1.98	0.64	no	201	46.3	56.2	108.43	2.5	101.52	3.09	7	1	0	0	IA	middle/lower	SCC	Tegafur	60	SD	no	yes	no	2020-03-26	2024-01-31	46	no	2024-01-31	46	no	no
2	male	53	90	yes	yes	169	65	0	22.8	121.3	42.47	SA	43.46	74.42	26.06	127.7	44.71	6.54	2.25	0.61	no	448	43.5	54.75	108.43	2.91	199.11	3.69	5	3	3	0	IVA	middle/lower	SCC	platinum-containing	60	SD	no	yes	no	2021-05-27	2021-10-08	5	yes	2021-10-08	5	yes	yes
3	male	86	80	no	yes	155	45	0	18.7	84.23	35.06	SA	39.8	50.87	21.17	6.52	2.72	3.06	1.55	0.26	no	184	41.2	48.95	100.11	1.97	118.71	5.96	8	3	0	0	IIB	middle/lower	SCC	Tegafur	55.8	SD	no	yes	no	2021-03-23	2024-01-31	34	no	2024-01-31	34	no	no
4	male	65	80	yes	yes	168	49	5	17.4	104.5	37.03	SA	36.02	48.7	17.25	25.6	9.07	6.78	2.2	0.69	no	206	37	48	88.64	3.08	93.64	3.19	4	3	0	0	IIB	middle/lower	SCC	platinum-containing	56	SD	no	yes	no	2020-09-16	2021-01-31	4	no	2021-01-31	4	no	no
5	female	69	90	no	no	150	43	0	19.1	74.92	33.3	SA	32.83	24.48	10.88	21.11	9.38	3.17	1.54	0.37	no	167	43.6	51.3	106.08	2.06	108.44	4.16	5	3	1	0	IIIB	middle/lower	SCC	Tegafur	60	PR	yes	no	yes	2022-06-06	2023-05-08	11	yes	2023-05-08	11	yes	no
6	male	78	80	no	no	160	55.5	0	21.7	111.5	43.55	NS	34.77	41.99	16.4	21.33	8.33	3.06	1.25	0.43	yes	213	39.6	45.85	102.23	2.45	170.4	2.91	7	3	0	0	IIB	neck/upper	SCC	Tegafur	54	PR	yes	yes	no	2022-10-25	2024-01-31	15	no	2024-01-31	15	no	no
7	male	73	80	yes	yes	164	49.5	0	18.4	94.74	35.22	SA	33.79	24.76	9.21	22.41	8.33	4.11	1.35	0.5	yes	161	47.4	54.15	106.99	3.04	119.26	2.7	5	2	1	0	IIIA	neck/upper	SCC	Tegafur	60	SD	no	no	no	2022-08-16	2024-01-31	17	no	2024-01-31	17	no	no
8	male	74	90	no	no	165	59	0	21.7	105.8	38.86	SA	25.25	85.31	31.34	89.98	33.05	2.14	1.26	0.44	yes	109	29.9	36.2	86.42	1.7	86.51	2.86	3	3	1	0	IIIB	neck/upper	SCC	Tegafur	59.4	SD	no	no	no	2020-10-22	2022-06-08	20	yes	2022-10-14	24	yes	no
9	male	68	90	no	no	169	54	3	18.9	89.81	31.44	SA	38.99	43.22	15.13	11.65	4.08	4.91	1.9	0.51	no	218	37.2	46.7	91.69	2.58	114.74	3.73	6	3	1	0	IIIB	neck/upper	SCC	platinum-containing	60	PR	yes	no	no	2021-07-19	2024-01-31	30	yes	2024-01-31	30	no	no
10	female	69	90	no	no	156	57	5	23.4	87.03	35.76	SA	35.77	102.2	42	90	36.98	2.05	1.26	0.29	yes	116	41.1	47.4	109.04	1.63	92.06	4.34	5	3	2	1	IVB	middle/lower	SCC	Tegafur	60	PR	yes	yes	no	2023-02-22	2024-01-31	11	no	2024-01-31	11	no	yes
11	male	72	90	no	no	154	48	0	20.2	83.07	35.03	SA	43.11	28.92	12.19	2.96	1.25	3.61	1.97	0.53	yes	315	39.3	49.15	100.55	1.83	159.9	3.72	10	3	1	0	IIIB	middle/lower	SCC	platinum-containing	60	PR	yes	no	no	2021-12-21	2024-01-31	25	no	2024-01-31	25	no	yes
12	male	83	80	no	no	160	60	0	23.4	85.75	33.5	SA	31.2	70.5	27.54	98.38	38.43	4.43	1.2	0.5	yes	192	44.1	50.1	112.48	3.69	160	2.4	5	3	1	0	IIIB	middle/lower	other	Tegafur	54	PR	yes	no	no	2021-05-06	2024-01-31	32	no	2024-01-31	32	no	no
13	female	82	80	no	no	148	44	0	20.1	64.57	29.48	SA	22.56	101.8	46.48	46.37	21.17	2.22	2.31	0.38	no	140	41.4	52.95	105.56	0.96	60.61	6.08	5	3	3	0	IVA	neck/upper	SCC	Tegafur	56	PR	yes	no	no	2020-07-29	2022-02-23	19	yes	2022-02-23	19	yes	yes
14	male	75	80	no	no	176	58	0	18.7	113.3	36.58	SA	32.4	48.84	15.77	50.71	16.37	5.48	0.89	0.5	yes	238	37.8	42.25	91.48	6.16	267.42	1.78	6	3	1	0	IIIB	middle/lower	SCC	Tegafur	59.4	SD	no	no	yes	2020-05-19	2024-01-31	44	no	2024-01-31	44	no	no
15	male	63	90	no	no	180	66	0	20.4	130	40.12	SA	34.27	70.2	21.67	124.3	38.36	4.23	2.12	0.7	no	181	48.1	58.7	109.76	2	85.38	3.03	12	3	2	0	IIIB	neck/upper	SCC	platinum-containing	60	SD	no	yes	yes	2023-01-10	2024-01-31	12	no	2024-01-31	12	no	yes
16	male	71	80	yes	no	175	71	0	23.2	127.9	41.76	SA	33.34	94.94	31	102.8	33.57	3.54	0.7	0.46	yes	219	37.8	41.3	99.71	5.06	312.86	1.52	5	3	1	0	IIIB	middle/lower	SCC	Tegafur	60	PR	yes	yes	no	2021-04-26	2022-07-08	15	yes	2024-01-31	33	no	no
17	female	69	80	no	no	155	51	0	21.2	82.62	34.39	SA	24.96	114.3	47.58	71.15	29.61	5.91	1.4	0.61	no	225	41.1	48.1	104.96	4.22	160.71	2.3	9	3	1	0	IIIB	neck/upper	SCC	Tegafur	60	PR	yes	yes	yes	2020-04-03	2024-01-31	45	no	2024-01-31	45	no	no
18	female	79	80	no	no	151	56	1	24.6	76.34	33.48	SA	26.86	149.7	65.66	118.3	51.88	2.34	1.18	0.3	no	177	34	39.9	102.41	1.98	150	3.93	3	3	1	0	IIIB	neck/upper	SCC	Tegafur	56	SD	no	no	yes	2021-06-01	2022-03-08	9	yes	2022-08-02	14	yes	no
19	male	76	80	yes	yes	167	50	0	17.9	87.71	31.45	SA	31.2	34.8	12.48	13.49	4.84	4.07	0.92	0.61	yes	183	39.2	43.8	93.17	4.42	198.91	1.51	14	2	0	0	IIA	middle/lower	SCC	Tegafur	59.4	SD	no	no	no	2022-02-09	2022-06-18	4	yes	2022-06-18	4	yes	no
20	male	79	80	yes	no	150	50	0	22.2	98.46	43.76	NS	37.33	18.92	8.41	12.02	5.34	5.65	2	0.74	yes	184	45.5	55.5	115.45	2.83	92	2.7	5	3	0	0	IIA	middle/lower	SCC	Tegafur	50	SD	no	no	no	2022-03-04	2024-01-31	22	no	2024-01-31	22	no	no
21	male	73	80	yes	yes	170	67	0	23.2	130	44.98	NS	34.53	78.38	27.12	101.2	35.02	2.93	2.44	0.41	no	169	41.1	53.3	105.41	1.2	69.26	5.95	4	2	2	0	IIIB	middle/lower	SCC	platinum-containing	60	SD	no	yes	yes	2022-05-18	2024-01-31	20	no	2024-01-31	20	no	no
22	male	75	90	yes	yes	150	45	0	20	79.82	35.48	SA	37.37	16.23	7.21	7.99	3.55	10.21	2.06	0.9	yes	390	39.7	50	102	4.96	189.32	2.29	6	3	1	0	IIIB	middle/lower	SCC	Tegafur	64	SD	no	yes	no	2021-10-08	2022-08-09	10	yes	2022-08-09	10	yes	no
23	female	75	90	no	yes	150	39	0	17.3	75.31	33.47	SA	30.44	51.26	22.78	20.97	9.32	3.09	1.89	0.59	no	345	41.5	50.95	99.18	1.63	182.54	3.2	9	3	2	0	IIIB	neck/upper	SCC	Tegafur	53.2	PR	yes	yes	yes	2023-04-25	2024-01-31	9	no	2024-01-31	9	no	no
24	male	81	90	yes	yes	170	51.5	0	17.8	84.88	29.37	SA	35.23	48.49	16.78	10.45	3.62	2.4	1.34	0.32	yes	139	37.5	44.2	90	1.79	103.73	4.19	3	1	0	0	IA	middle/lower	SCC	Tegafur	58	CR	yes	no	yes	2020-11-24	2024-01-31	38	no	2024-01-31	38	no	no
25	female	70	90	no	no	156	52	2	21.4	84.75	34.82	SA	33.22	129	53.01	110	45.2	5.06	3.81	0.54	no	392	39.1	58.15	101.91	1.33	102.89	7.06	5	3	0	0	IIB	neck/upper	SCC	Tegafur	60	PR	yes	yes	no	2020-07-09	2024-01-31	42	yes	2024-01-31	42	yes	no
26	female	70	90	no	no	162	65	0	24.8	113	43.06	NS	27.71	138.1	52.62	156	59.44	3.51	3.45	0.77	no	279	45.4	62.65	116.52	1.02	80.87	4.48	3	2	1	0	IIIA	middle/lower	SCC	platinum-containing	60	SD	no	yes	no	2022-12-08	2024-01-31	13	no	2024-01-31	13	no	no
27	male	76	90	yes	yes	174	58	0	19.2	89.95	29.71	SA	41.88	26.91	8.89	9.49	3.13	2.39	1.19	0.22	yes	164	38.9	44.85	94.14	2.01	137.82	5.41	2	3	0	0	IIB	middle/lower	SCC	Tegafur	60	CR	yes	yes	yes	2021-11-29	2022-11-06	12	yes	2023-01-05	14	yes	no
28	male	80	80	no	no	158	42	0	16.8	91.23	36.54	SA	37.35	21.25	8.51	5.34	2.14	4.12	1.9	0.35	no	174	42.3	51.8	97.3	2.17	91.58	5.43	4	3	0	0	IIB	middle/lower	SCC	Tegafur	60	SD	no	no	no	2020-04-27	2020-10-28	6	yes	2021-01-05	9	yes	no
29	female	68	70	no	no	158	47	6	18.8	86	34.45	SA	29.8	95.71	38.34	79.42	31.81	3.98	1.03	0.22	no	162	38.3	43.45	95.16	3.86	157.28	4.68	8	2	1	0	IIIA	middle/lower	SCC	platinum-containing	60	SD	no	no	no	2022-07-13	2023-08-15	13	yes	2024-01-31	18	no	yes
30	male	81	90	yes	yes	157	54.5	0	22.1	102.6	41.62	SA	39.9	31.32	12.71	20.86	8.46	4.16	1.46	0.46	yes	223	43.6	50.9	109.93	2.85	152.74	3.17	11	2	2	0	IIIB	neck/upper	other	Tegafur	57	CR	yes	yes	no	2023-02-13	2024-01-31	11	no	2024-01-31	11	no	yes
31	male	80	80	no	no	168	65	0	23	131.6	46.63	NS	26.24	169.5	60.06	76.23	27.01	2.76	1.68	0.45	no	156	37	45.4	99.23	1.64	92.86	3.73	3	3	1	0	IIIB	middle/lower	SCC	Tegafur	54	SD	no	no	no	2021-04-12	2022-05-20	13	yes	2022-06-15	14	yes	no
32	female	64	80	no	no	160	51	5	19.9	88.62	34.62	SA	36.09	71.03	27.75	82.5	32.23	6.41	1.43	0.46	no	317	41.5	48.65	101.71	4.48	221.68	3.11	10	3	0	0	IIB	middle/lower	SCC	platinum-containing	60	SD	no	no	no	2020-03-27	2024-01-31	46	yes	2024-01-31	46	no	no
33	male	76	80	yes	no	171	70	0	23.9	106.9	36.56	SA	25.75	95.75	32.75	149.8	51.23	3.35	1.68	0.41	no	188	32.9	41.3	94.2	1.99	111.9	4.1	6	3	2	0	IIIB	middle/lower	SCC	Tegafur	50.4	SD	no	no	yes	2021-09-30	2022-02-22	5	yes	2022-02-22	5	yes	no
34	male	64	80	no	no	180	63	0	19.4	124.7	38.49	SA	38.68	26.25	8.1	17.71	5.47	3.78	1.18	0.42	no	221	40.7	46.6	96.85	3.2	187.29	2.81	6	3	1	0	IIIB	middle/lower	SCC	platinum-containing	60.8	SD	no	yes	no	2022-06-22	2024-01-31	19	no	2024-01-31	19	no	yes
35	male	74	80	yes	yes	162	55	10	21	112.5	42.87	SA	36.05	48.96	18.66	73.6	28.04	3.87	1.2	0.25	no	238	42.9	48.9	105.4	3.23	198.33	4.8	3	3	0	0	IIB	middle/lower	SCC	Tegafur	60	SD	no	no	no	2020-07-01	2024-01-31	42	no	2024-01-31	42	no	no
36	male	79	80	yes	yes	168	50	0	17.7	85.12	30.16	SA	30.51	24.85	8.8	12.19	4.32	2.72	1.22	0.4	yes	318	43.6	49.7	99.32	2.23	260.66	3.05	4	3	0	0	IIB	neck/upper	SCC	Tegafur	64	SD	no	yes	no	2023-02-02	2024-01-31	11	no	2024-01-31	11	no	no
37	male	80	70	yes	yes	168	62	0	22	114.1	40.43	SA	31.19	104	36.85	66.96	23.72	3.19	2.64	0.51	no	118	43	56.2	106.36	1.21	44.7	5.18	6	3	2	0	IIIB	middle/lower	SCC	Tegafur	50.4	SD	no	no	yes	2022-04-14	2024-01-31	21	no	2024-01-31	21	no	no
38	male	72	80	no	yes	170	61	0	21.1	117.7	40.73	SA	40.34	32.24	11.16	11.64	4.03	2.7	2.06	0.29	no	161	41.9	52.2	102.78	1.31	78.16	7.1	8	3	0	0	IIB	middle/lower	SCC	Tegafur	60	SD	no	no	no	2020-12-24	2021-03-24	3	yes	2021-08-25	8	yes	no
39	male	63	90	no	no	163	62	0	23.3	139	52.32	NS	33.58	64.01	24.09	58.99	22.2	3.09	2.13	0.28	no	187	41.3	51.95	107.31	1.45	87.79	7.61	2	3	2	0	IIIB	neck/upper	SCC	platinum-containing	63	PR	yes	yes	yes	2019-07-31	2024-01-31	54	no	2024-01-31	54	no	no
40	male	67	90	yes	yes	170	68	3	23.5	129.7	44.88	NS	41.29	61.13	21.15	89.4	30.93	2.6	1.93	0.34	no	257	41.9	51.55	107.27	1.35	133.16	5.68	4	3	1	0	IIIB	neck/upper	SCC	platinum-containing	60	SD	no	yes	no	2019-04-11	2024-01-31	57	no	2024-01-31	57	no	yes
41	female	68	90	no	no	142	40.5	1	20.1	82.71	41.02	NS	34.28	76.12	37.75	19.87	9.85	3.31	1.39	0.29	yes	173	38.1	45.05	103.52	2.38	124.46	4.79	5	3	0	0	IIB	neck/upper	SCC	platinum-containing	50.4	PR	yes	yes	no	2020-09-07	2023-09-30	36	yes	2023-09-30	36	yes	no
42	male	67	90	yes	no	174	70	0	23.1	145.2	47.96	NS	30.92	110.9	36.63	104.2	34.42	6.09	2.14	0.56	no	255	39.8	50.5	102.76	2.85	119.16	3.82	5	3	2	0	IIIB	middle/lower	other	platinum-containing	60	PR	yes	yes	no	2020-06-09	2020-11-10	5	yes	2020-11-10	5	yes	no
43	male	67	90	no	no	170	56	0	19.4	120	41.52	SA	34.13	47.91	16.58	40.5	14.01	3.86	1.24	0.38	no	190	37.2	43.4	92.43	3.11	153.23	3.26	7	3	1	0	IIIB	neck/upper	SCC	platinum-containing	62.9	PR	yes	no	no	2019-01-10	2019-09-12	8	yes	2020-03-10	14	yes	yes
44	male	68	90	no	no	170	62	0	21.5	106.2	36.75	SA	38.47	56.44	19.53	75.4	26.09	3.08	1.43	0.31	no	131	41.8	48.95	103.27	2.15	91.61	4.61	5	2	1	0	IIIA	neck/upper	SCC	platinum-containing	60	PR	yes	yes	no	2023-02-15	2024-01-31	11	no	2024-01-31	11	no	yes
45	male	72	90	no	no	168	58.5	0	20.7	115.1	40.78	SA	46.05	16.24	5.75	20.03	7.1	3.95	1.13	0.32	no	168	43.9	49.55	105.41	3.5	148.67	3.53	8	3	2	1	IVB	middle/lower	SCC	Tegafur	60.8	PR	yes	yes	yes	2022-06-06	2023-05-07	11	yes	2023-05-07	11	yes	no
46	male	76	90	yes	yes	160	66	0	25.8	130.5	50.98	SA	35.73	51.11	19.96	37.64	14.7	3.39	1.75	0.56	no	183	40	48.75	110.8	1.94	104.57	3.13	5.5	4	0	0	IIIB	neck/upper	SCC	Tegafur	60	PR	yes	no	no	2021-05-24	2024-01-31	32	no	2024-01-31	32	no	no
47	female	71	90	no	no	148	41	1	18.7	69.09	31.54	SA	32.39	43.52	19.87	19.85	9.06	4.97	2.16	0.38	no	252	45.1	55.9	108.27	2.3	116.67	5.68	3	4	1	1	IVB	neck/upper	SCC	Tegafur	60	PR	yes	yes	yes	2022-02-21	2024-01-31	23	no	2024-01-31	23	no	no
48	male	75	90	no	no	165	51	0	18.7	104	38.2	SA	34.17	45.09	16.56	24.64	9.05	2.64	0.79	0.35	no	167	40	43.95	96.21	3.34	211.39	2.26	8	3	0	0	IIB	neck/upper	SCC	platinum-containing	60	SD	no	yes	yes	2022-08-10	2024-01-31	17	no	2024-01-31	17	no	yes
49	male	56	90	no	no	165	58	5	21.3	82.24	30.21	SA	29.3	59.02	21.68	36.07	13.25	7.25	2.07	0.5	no	329	39.9	50.25	100.92	3.5	158.94	4.14	5	4	1	1	IVB	middle/lower	SCC	platinum-containing	60	PR	yes	no	no	2021-01-18	2021-03-26	2	yes	2021-05-25	4	yes	no
50	male	72	90	yes	yes	160	54.5	0.5	21.3	134.6	52.58	NS	40.77	15.16	5.92	12.75	4.98	2.42	0.68	0.29	yes	183	37.7	41.1	98.59	3.56	269.12	2.34	5	3	0	0	IIB	middle/lower	SCC	Tegafur	60	SD	no	yes	no	2022-11-02	2024-01-31	14	no	2024-01-31	14	no	no
51	female	65	90	no	no	158	58	2	23.2	95.34	38.19	SA	29.44	124.8	49.99	41.31	16.55	2.01	1.53	0.34	no	241	39	46.65	104.87	1.31	157.52	4.5	5.6	3	1	0	IIIB	middle/lower	SCC	platinum-containing	58.1	SD	no	yes	yes	2020-09-08	2022-05-10	20	yes	2023-02-10	29	yes	yes
52	male	79	90	no	no	176	78	1	25.2	116.3	37.55	SA	33.25	105	33.9	175.1	56.53	4.62	1.81	0.34	no	222	38.4	47.45	104.14	2.55	122.65	5.32	6	4	2	0	IVA	middle/lower	other	Tegafur	60	SD	no	yes	no	2020-12-03	2021-12-05	12	yes	2022-02-10	14	yes	no
53	female	79	90	no	no	165	60	0	22	149.7	54.99	NS	25.19	96.48	35.44	136.6	50.17	3.6	1.07	0.48	yes	202	35.4	40.75	95.47	3.36	188.79	2.23	9	3	0	0	IIB	middle/lower	SCC	Tegafur	60	PR	yes	no	no	2019-08-30	2020-07-15	11	yes	2021-08-12	24	yes	no
54	female	67	90	no	no	146	41	1	19.2	61.79	28.99	SA	26.49	70.6	33.12	50.09	23.5	3.98	1.58	0.5	no	349	44.3	52.2	108.99	2.52	220.89	3.16	8	2	3	0	IVA	middle/lower	SCC	Tegafur	60	PR	yes	no	no	2022-07-28	2024-01-31	18	no	2024-01-31	18	no	no
55	male	84	90	no	no	168	71.5	0	25.3	128.4	45.49	SA	31.35	83.89	29.72	139.5	49.43	7	1.51	0.35	no	213	47.4	54.95	119.33	4.64	141.06	4.31	5	3	0	0	IIB	middle/lower	SCC	Tegafur	57.6	PR	yes	no	yes	2020-04-07	2021-08-08	16	yes	2022-01-08	21	yes	no
56	male	70	90	no	no	162	67	0	25.5	116.4	44.35	SA	30.26	124.7	47.52	127.1	48.43	2.45	1.47	0.37	yes	197	39.1	46.45	108.41	1.67	134.01	3.97	5	3	0	0	IIB	middle/lower	SCC	Tegafur	60	PR	yes	no	yes	2022-09-01	2024-01-31	16	no	2024-01-31	16	no	no
57	male	80	80	no	yes	163	63	0	23.7	97.5	36.7	SA	30.55	70.24	26.44	41.44	15.6	3.25	1.65	0.57	no	215	45.1	53.35	113.8	1.97	130.3	2.89	3	3	0	0	IIB	middle/lower	SCC	Tegafur	60	SD	no	yes	no	2021-11-25	2024-01-31	26	no	2024-01-31	26	no	no
58	male	84	90	yes	yes	165	57	0	20.9	121.3	44.55	NS	36.77	57.06	20.96	31.95	11.74	3.08	1.65	0.38	no	160	45.2	53.45	108.27	1.87	96.97	4.34	7	3	2	0	IIIB	middle/lower	SCC	Tegafur	60	SD	no	no	yes	2022-02-21	2022-12-25	10	yes	2022-12-25	10	yes	no
59	male	82	80	no	no	160	50	1	19.5	82.9	32.38	SA	27.29	35.51	13.87	41.05	16.04	5.05	1.3	0.48	yes	196	37.7	44.2	95.18	3.88	150.77	2.71	9	3	1	0	IIIB	middle/lower	SCC	Tegafur	60	SD	no	yes	no	2022-11-17	2024-01-31	14	no	2024-01-31	14	no	yes
60	female	73	90	no	no	150	52	0	23.1	69.29	30.8	SA	27.26	85.61	38.05	101.6	45.16	1.35	1.04	0.2	yes	105	45.3	50.5	117	1.3	100.96	5.2	3	3	1	0	IIIB	middle/lower	SCC	platinum-containing	54.6	PD	no	no	no	2022-12-13	2024-01-31	13	no	2024-01-31	13	no	no
61	female	68	70	no	no	156	44	20	18.1	76.39	31.39	SA	25.49	48.28	19.84	26.12	10.73	2.43	1.45	0.27	yes	259	46.1	53.35	106	1.68	178.62	5.37	9	3	3	1	IVB	middle/lower	SCC	platinum-containing	54	PR	yes	no	yes	2022-09-09	2023-01-10	4	yes	2023-01-10	4	yes	no
62	female	76	90	no	no	160	46	0	18	86.37	33.74	SA	27.18	58.04	22.67	21.49	8.39	2.56	1.61	0.41	yes	192	40.3	48.35	96.09	1.59	119.25	3.93	3	3	1	0	IIIB	neck/upper	SCC	Tegafur	60	PR	yes	yes	yes	2022-04-07	2024-01-31	21	no	2024-01-31	21	no	no
63	male	69	90	no	no	165	55	0	20.2	99.37	36.5	SA	36.66	47.54	17.46	11.48	4.22	3.68	0.64	0.51	yes	169	40.5	43.7	99.74	5.75	264.06	1.25	8	4	0	0	IVA	neck/upper	SCC	platinum-containing	60	PR	yes	yes	yes	2022-03-15	2023-01-14	10	yes	2023-01-14	10	yes	no
64	male	65	90	no	no	165	59.5	0	21.9	130.4	47.9	NS	35.24	52.08	19.13	29.7	10.91	2.8	1.77	0.41	yes	184	38.6	47.45	99.99	1.58	103.95	4.32	5	4	0	0	IVA	neck/upper	SCC	Tegafur	60	PR	yes	no	no	2020-04-06	2024-01-31	45	no	2024-01-31	45	no	yes
65	male	58	80	yes	no	172	67	4	22.6	145.8	49.28	NS	40.99	73.41	24.81	67.43	22.79	3.45	1.66	0.25	no	199	51.1	59.4	119.32	2.08	119.88	6.64	5	3	1	0	IIIB	middle/lower	SCC	platinum-containing	60	SD	no	no	yes	2022-03-10	2024-01-31	22	no	2024-01-31	22	no	yes
66	male	84	80	no	no	149	47	0	21.2	77.35	34.84	SA	35.94	49.95	22.5	13.85	6.24	3.14	1.41	0.35	no	153	43.3	50.35	110.32	2.23	108.51	4.03	4	3	2	0	IIIB	middle/lower	SCC	Tegafur	54	SD	no	no	no	2021-03-08	2022-10-10	19	yes	2022-10-10	19	yes	no
67	male	81	90	no	no	157	43	0	17.4	67.3	27.3	SA	30.07	31.53	12.79	7.1	2.88	4.62	1.21	0.46	no	170	39	45.05	93.72	3.82	140.5	2.63	10.5	3	1	0	IIIB	neck/upper	SCC	Tegafur	56	SD	no	no	yes	2021-10-20	2024-01-31	27	no	2024-01-31	27	no	no
68	female	70	90	no	no	150	52	2	23.1	86.08	38.26	SA	29.44	96.93	43.08	77.58	34.48	2.66	1.7	0.3	no	237	39.2	47.7	107.73	1.56	139.41	5.67	3	2	0	0	IIA	neck/upper	SCC	Tegafur	60	SD	no	no	no	2022-07-19	2024-01-31	18	yes	2024-01-31	18	no	no
69	female	77	90	no	no	147	55	1	25.5	79.61	36.84	SA	14.59	163	75.43	136.6	63.21	4.3	1.27	0.47	yes	238	40.4	46.75	115.97	3.39	187.4	2.7	7	3	1	1	IVB	middle/lower	SCC	Tegafur	64	PR	yes	no	no	2020-06-03	2021-03-04	9	yes	2023-04-04	34	yes	no
70	male	74	90	no	no	178	72	0	22.7	135.2	42.67	SA	32.47	124.2	39.2	99.27	31.33	3.38	2.05	0.57	no	158	43.7	53.95	107.51	1.65	77.07	3.6	10	4	3	0	IVA	middle/lower	SCC	platinum-containing	60	PR	yes	no	yes	2022-05-20	2024-01-31	20	no	2024-01-31	20	no	yes
71	male	67	90	yes	yes	160	57	1	22.3	132.9	51.91	NS	41.83	81.39	31.79	72.6	28.36	4.23	2.23	0.51	no	224	45	56.15	111.57	1.9	100.45	4.37	5.5	3	0	0	IIB	neck/upper	SCC	platinum-containing	60	PR	yes	yes	yes	2022-05-23	2024-01-31	20	no	2024-01-31	20	no	no
72	male	77	90	yes	no	168	60	0	21.3	105.1	37.24	SA	30.72	38.78	13.74	16.27	5.76	5.5	1.25	0.96	yes	211	47	53.25	111.11	4.4	168.8	1.3	8	4	1	1	IVB	middle/lower	SCC	Tegafur	60	PR	yes	no	yes	2023-03-30	2024-01-31	10	no	2024-01-31	10	no	no
73	male	81	90	yes	no	168	58	0	20.5	104.9	37.17	SA	38.45	61.72	21.87	10.93	3.87	4.83	1.34	0.65	yes	327	36.9	43.6	94.44	3.6	244.03	2.06	6	4	0	0	IVA	middle/lower	SCC	Tegafur	54	PR	yes	no	yes	2020-10-19	2021-06-20	8	yes	2021-06-20	8	yes	no
74	male	68	80	yes	no	165	50	0	18.4	107	39.3	SA	42.72	49.25	18.09	11.88	4.36	4.42	1.94	0.45	no	313	39.2	48.9	94.29	2.28	161.34	4.31	7	3	2	0	IIIB	middle/lower	SCC	Tegafur	50	PR	yes	no	yes	2020-12-28	2021-03-28	3	yes	2021-06-28	6	yes	no
75	male	82	90	no	no	165	59	0	21.7	103.6	38.05	SA	20.88	89.85	33	126.7	46.54	3.95	2.04	0.47	no	190	35.1	45.3	94.32	1.94	93.14	4.34	5.5	3	0	0	IIB	middle/lower	SCC	Tegafur	50.4	SD	no	no	yes	2023-05-08	2023-12-20	7	yes	2024-01-31	8	no	no
76	female	77	90	no	no	150	55	0	24.4	85.17	37.85	SA	23.85	98.89	43.95	52.74	23.44	2.82	1.44	0.32	no	208	40.1	47.3	111.88	1.96	144.44	4.5	3	1	0	0	IA	neck/upper	SCC	Tegafur	60	PR	yes	no	yes	2021-05-25	2024-01-31	32	no	2024-01-31	32	no	no
77	male	81	80	no	no	160	76.5	0	29.9	101	39.45	SA	11.98	148.1	57.85	235.7	92.07	1.71	1.6	0.33	yes	157	38.5	46.5	116.48	1.07	98.13	4.85	4	2	0	0	IIA	middle/lower	SCC	Tegafur	60	SD	no	no	yes	2023-02-03	2024-01-31	11	no	2024-01-31	11	no	no
78	male	57	70	no	no	173	85	0	28.4	161.9	54.09	NS	35.85	253.8	84.8	93.93	31.38	5.13	2.63	0.64	no	277	39.9	53.05	112.73	1.95	105.32	4.11	8	3	2	0	IIIB	middle/lower	SCC	platinum-containing	60	SD	no	yes	no	2021-04-08	2021-10-26	6	yes	2022-05-09	13	yes	yes
79	male	78	90	no	no	158	50	1	20	155.4	62.25	NS	61.06	49.65	19.89	17.2	6.89	2.89	0.8	0.32	yes	184	31.9	35.9	87.8	3.61	230	2.5	10	3	2	0	IIIB	middle/lower	SCC	Tegafur	60.8	SD	no	yes	yes	2019-05-22	2020-01-10	8	yes	2021-01-04	20	yes	no
80	female	72	90	no	no	155	82	1	34.1	105.6	43.95	NS	25.5	324.6	135.11	315	131.11	9.73	1.78	0.84	no	247	38.8	47.7	127.33	5.47	138.76	2.12	8	3	1	0	IIIB	middle/lower	SCC	platinum-containing	60	SD	no	yes	yes	2023-04-24	2024-01-31	9	no	2024-01-31	9	no	no
81	male	77	80	yes	yes	162	58	0	22.1	122.6	46.72	NS	29.92	61.3	23.36	46.92	17.88	6.64	1.91	0.57	no	231	46	55.55	112.31	3.48	120.94	3.35	4	3	0	0	IIB	middle/lower	SCC	Tegafur	64	SD	no	yes	no	2020-10-13	2023-06-14	32	yes	2024-01-31	39	no	no
82	male	77	90	yes	yes	164	48	0	17.8	83.4	31.01	SA	36.44	40.6	15.1	19.83	7.37	3.55	1.85	0.49	no	298	38.1	47.35	91.8	1.92	161.08	3.78	5	3	1	0	IIIB	middle/lower	SCC	Tegafur	60	SD	no	no	no	2021-11-08	2023-01-09	14	yes	2023-03-08	16	yes	no
83	male	72	90	no	no	170	79	0	27.3	120.9	41.83	SA	23.56	133	46.02	297.6	102.98	2.32	1.78	0.47	yes	108	38.7	47.6	109.47	1.3	60.67	3.79	7	3	1	0	IIIB	middle/lower	SCC	platinum-containing	50.4	PR	yes	yes	no	2022-08-16	2024-01-31	17	no	2024-01-31	17	no	no
84	male	78	90	no	no	170	67	4	23.2	127.4	44.08	NS	33.19	79.68	27.57	42.01	14.54	9.43	1.05	0.7	yes	281	38	43.25	100.71	8.98	267.62	1.5	3	2	0	0	IIA	middle/lower	SCC	Tegafur	64	SD	no	no	no	2019-03-27	2024-01-31	58	no	2024-01-31	58	no	no
85	female	81	80	no	no	156	57.5	1	23.6	72.04	29.6	SA	13.77	110.3	45.32	117.6	48.32	2.99	1.15	0.55	no	211	41.9	47.65	110.66	2.6	183.48	2.09	4	3	1	0	IIIB	neck/upper	SCC	Tegafur	60	PR	yes	no	no	2021-12-06	2022-06-07	6	yes	2022-06-07	6	yes	no
86	male	76	90	no	no	153	62.5	0	26.7	114.6	48.96	NS	24.8	70.07	29.93	37.4	15.98	2.39	1.73	0.5	yes	189	39.9	48.55	114.9	1.38	109.25	3.46	2.5	2	1	0	IIIA	middle/lower	SCC	Tegafur	60	SD	no	yes	yes	2023-04-26	2024-01-31	9	no	2024-01-31	9	no	no
87	male	66	90	yes	yes	172	50	0	16.9	113	38.2	SA	41.01	14.51	4.9	16.9	5.71	2.33	1.25	0.36	yes	231	37.8	44.05	88.54	1.86	184.8	3.47	5	3	3	0	IVA	middle/lower	SCC	platinum-containing	57.2	PR	yes	no	yes	2020-07-15	2021-02-16	7	yes	2022-09-04	26	yes	no
88	male	74	90	yes	yes	163	56	10	21.1	109.6	41.25	SA	37.3	46.32	17.43	31.43	11.83	6.55	2.18	0.86	no	187	33.5	44.4	91.15	3	85.78	2.53	4	3	2	1	IVB	middle/lower	SCC	other	56	PD	no	no	no	2023-05-22	2023-08-01	3	yes	2024-01-31	8	no	no
89	male	76	90	yes	yes	180	85	0	26.2	158.3	48.86	SA	33.73	109.9	33.92	328.2	101.3	3.93	1.55	0.39	no	274	45.6	53.35	116.53	2.54	176.77	3.97	5	3	0	0	IIB	middle/lower	SCC	platinum-containing	60	SD	no	no	no	2021-12-27	2022-05-28	5	yes	2022-07-25	7	yes	no
90	male	68	80	no	no	170	70	0	24.2	109	37.72	SA	33.09	103.9	35.95	98.83	34.2	3.79	1.22	0.44	yes	226	36.9	43	100.96	3.11	185.25	2.77	11	3	2	0	IIIB	middle/lower	SCC	Tegafur	60	PR	yes	yes	no	2020-09-29	2021-02-22	5	yes	2021-02-22	5	yes	no
91	male	73	70	yes	yes	160	53	6	20.7	96.75	37.79	SA	37.43	38.83	15.17	25.05	9.79	6.12	1.06	0.22	no	335	37.2	42.5	96.69	5.77	316.04	4.82	5	3	1	0	IIIB	middle/lower	SCC	platinum-containing	64	SD	no	no	yes	2020-12-07	2021-04-08	4	yes	2021-06-08	6	yes	no
92	female	82	80	no	no	150	32.5	0	14.4	99.36	44.16	NS	35.67	61.52	27.34	17.66	7.85	2.76	1.01	0.3	yes	278	30.7	35.75	76.75	2.73	275.25	3.37	7.5	3	1	0	IIIB	neck/upper	SCC	Tegafur	60	SD	no	no	yes	2020-09-15	2021-07-18	10	yes	2023-10-19	37	yes	no
93	male	76	90	no	no	178	80	0	25.2	132.6	41.85	SA	30.38	126.3	39.86	187.1	59.05	5.28	1.67	0.51	yes	197	33	41.35	95.83	3.16	117.96	3.27	7	3	2	0	IIIB	neck/upper	SCC	platinum-containing	60	SD	no	yes	no	2022-07-13	2023-11-24	16	yes	2023-11-24	16	yes	no
94	male	83	90	no	no	157	52	1	21.1	80.25	32.56	SA	32.12	80.18	32.53	73.37	29.77	4	2.23	0.57	no	216	37.4	48.55	98.51	1.79	96.86	3.91	4	3	0	0	IIB	middle/lower	SCC	Tegafur	64	SD	no	no	no	2021-04-25	2021-09-26	5	yes	2021-09-26	5	yes	no
95	male	84	80	no	no	170	64	0	22.1	80.58	27.88	SA	14.76	106.9	36.99	191.3	66.19	4.94	1.53	0.37	no	195	44.4	52.05	108.5	3.23	127.45	4.14	5	3	2	0	IIIB	middle/lower	SCC	Tegafur	59.4	SD	no	no	yes	2020-07-15	2024-01-31	42	no	2024-01-31	42	no	no
96	male	75	90	yes	yes	171	55	0	18.8	106.2	36.32	SA	41.97	58.06	19.86	72.42	24.77	4.65	2.21	1.1	no	229	40.6	51.65	96.42	2.1	103.62	2.01	3	3	1	0	IIIB	neck/upper	SCC	Tegafur	60	SD	no	no	no	2021-07-19	2023-02-08	19	yes	2024-01-31	30	no	no
97	male	85	80	no	no	160	46	0	18	97.11	37.93	SA	45.71	45.83	17.9	13.98	5.46	3.72	1.15	0.48	yes	173	38.1	43.85	92.75	3.23	150.43	2.4	4	3	0	0	IIB	neck/upper	SCC	Tegafur	56	PR	yes	no	yes	2020-08-10	2024-01-31	41	no	2024-01-31	41	no	no
98	male	73	90	no	no	168	52	0	18.4	71.08	25.18	SA	18.4	177.1	62.75	91.46	32.41	4.02	2.3	0.37	no	213	42.7	54.2	99.28	1.75	92.61	6.22	6.5	4	0	0	IVA	middle/lower	SCC	platinum-containing	60	PR	yes	no	yes	2020-06-22	2024-01-31	43	no	2024-01-31	43	no	no
99	male	54	90	no	no	182	64.5	4	19.5	111.2	33.57	SA	35.84	83.33	25.16	96.71	29.2	5.88	2.98	0.8	no	374	38.3	53.2	93.11	1.97	125.5	3.73	9	4	3	0	IVA	neck/upper	SCC	platinum-containing	55.8	PR	yes	yes	no	2021-07-05	2022-05-06	10	yes	2022-08-06	13	yes	no
100	female	72	80	no	no	158	59	1.5	23.6	101.4	40.62	SA	35.36	64.35	25.78	54.87	21.98	6.34	0.97	0.1	no	303	35.9	40.75	100.95	6.54	312.37	9.7	4	3	0	0	IIB	middle/lower	SCC	Tegafur	60	PR	yes	yes	no	2020-10-04	2024-01-31	39	no	2024-01-31	39	no	no
101	male	76	90	no	no	165	72	5	26.4	105.7	38.82	SA	30.11	138.9	51.02	176.4	64.79	2.05	5.76	0.8	yes	114	46.4	75.2	120.52	0.36	19.79	7.2	9	4	1	0	IVA	middle/lower	SCC	Tegafur	60	PR	yes	no	yes	2023-02-02	2024-01-31	11	no	2024-01-31	11	no	no
102	male	77	90	no	no	158	46	1	18.4	88.65	35.51	SA	36.68	33.4	13.38	5.88	2.35	2.11	1.97	0.42	no	179	41.5	51.35	99.23	1.07	90.86	4.69	5	2	0	0	IIA	neck/upper	SCC	Tegafur	60	SD	no	no	no	2021-10-02	2024-01-31	27	no	2024-01-31	27	no	no
103	male	78	90	no	no	160	56	1	21.9	116.8	45.63	NS	42.42	45.21	17.66	18.28	7.14	3.65	1.63	0.38	no	196	37.9	46.05	100.03	2.24	120.25	4.29	5.4	3	2	0	IIIB	middle/lower	SCC	Tegafur	59.4	SD	no	yes	yes	2020-12-08	2024-01-31	37	no	2024-01-31	37	no	no
104	male	71	80	no	yes	162	54.5	0	20.8	83.28	31.73	SA	31.08	120.5	45.92	64.4	24.54	5.1	2.46	0.51	yes	259	38.5	50.8	98.35	2.07	105.28	4.82	5	3	0	0	IIB	middle/lower	SCC	Tegafur	60	PR	yes	yes	no	2020-10-20	2024-01-31	39	no	2024-01-31	39	no	no
105	male	74	90	no	no	158	52	0	20.8	110.9	44.42	NS	48.07	38.06	15.25	9.7	3.88	2.57	1.77	0.43	no	261	44.6	53.45	108.66	1.45	147.46	4.12	5	2	0	0	IIA	middle/lower	SCC	other	55.1	CR	yes	yes	yes	2023-03-20	2024-01-31	10	no	2024-01-31	10	no	no
106	female	84	90	no	no	153	46	0	19.7	78.15	33.38	SA	20.35	72.25	30.86	66.33	28.34	5.14	1.07	0.61	no	359	45.9	51.25	109.68	4.8	335.51	1.75	5	3	0	0	IIB	middle/lower	SCC	Tegafur	60	SD	no	no	no	2022-04-19	2024-01-31	21	no	2024-01-31	21	no	no
107	male	67	90	yes	yes	160	55	5	21.5	98.57	38.5	SA	47.36	43.62	17.04	12.49	4.88	4.82	1.79	0.47	no	207	44.7	53.65	109.6	2.69	115.64	3.81	4	3	1	1	IVB	middle/lower	SCC	platinum-containing	60	SD	no	yes	no	2021-11-24	2024-01-31	26	no	2024-01-31	26	no	yes
108	female	67	90	no	no	155	49	0	20.4	130.2	54.19	NS	34.44	54.87	22.84	125.1	52.07	1.29	1.32	0.22	no	151	41.3	47.9	103.6	0.98	114.39	6	3	3	1	0	IIIB	neck/upper	SCC	platinum-containing	60	PR	yes	no	yes	2020-03-26	2023-07-14	40	yes	2024-01-31	46	no	yes
109	male	74	90	yes	no	165	56	0	20.6	124.47	45.72	NS	37.88	113.8	41.8	129.2	47.46	6.36	2.01	1	yes	280	39.2	49.25	98.46	3.16	139.3	2.01	5	2	2	0	IIIB	middle/lower	other	Tegafur	60	PR	yes	no	yes	2019-01-08	2022-11-10	46	yes	2023-01-04	48	yes	no
110	male	77	80	no	no	152	57.5	0	24.9	102.6	44.41	NS	29.94	89.09	38.56	122.4	52.98	5.63	1.43	0.54	yes	213	40.8	47.95	112.99	3.94	148.95	2.65	6	3	2	1	IVB	middle/lower	SCC	Tegafur	60	CR	yes	no	yes	2020-06-10	2024-01-31	43	no	2024-01-31	43	no	yes
111	male	73	90	no	no	170	61	0	21.1	128.4	44.43	NS	42.9	82.84	28.66	93.14	32.23	3.46	1.98	0.25	no	251	41.4	51.3	102.02	1.75	126.77	7.92	7	3	0	0	IIB	neck/upper	SCC	Tegafur	60	PR	yes	yes	yes	2022-09-05	2023-08-06	11	yes	2023-08-06	11	yes	no
112	male	73	90	no	no	163	56	0	21.1	138	51.94	NS	41.64	40.9	15.39	10.61	3.99	7.06	2.06	0.75	no	265	39	49.3	99.5	3.43	128.64	2.75	2.5	2	0	0	IIA	middle/lower	SCC	Tegafur	60	SD	no	no	yes	2020-11-05	2024-01-31	38	no	2024-01-31	38	no	no
113	male	63	80	no	no	170	54	10	18.7	108.4	37.51	SA	40.37	29.8	10.31	6.54	2.26	4.17	1.81	0.41	yes	335	32	41.05	83.25	2.3	185.08	4.41	13	3	2	0	IIIB	middle/lower	SCC	platinum-containing	60	PR	yes	no	yes	2020-08-20	2022-06-20	22	yes	2022-06-20	22	yes	yes
114	male	65	80	no	no	162	60	0	22.9	96.59	36.8	SA	33.35	42.49	16.19	22.24	8.47	3.96	1.88	0.27	no	316	47.2	56.6	115.59	2.11	168.09	6.96	5	3	1	0	IIIB	middle/lower	SCC	platinum-containing	60	SD	no	yes	no	2021-12-06	2024-01-31	25	no	2024-01-31	25	no	no
115	female	81	70	no	no	150	50	0	22.2	68.03	30.24	SA	18.38	73.22	32.54	37.5	16.67	5.46	1.48	0.63	no	344	42.8	50.2	111.35	3.69	232.43	2.35	6	3	1	0	IIIB	middle/lower	SCC	Tegafur	50.4	SD	no	yes	yes	2023-02-02	2023-06-13	4	yes	2023-09-03	7	yes	no
116	female	83	80	no	no	158	53	3	21.2	62.82	25.16	SA	17.18	46.4	18.59	60.36	24.18	3.07	1.22	0.41	yes	177	38.8	44.9	100.64	2.52	145.08	2.98	6	3	2	0	IIIB	middle/lower	SCC	Tegafur	54	PR	yes	yes	no	2023-04-19	2024-01-31	9	no	2024-01-31	9	no	yes
117	male	85	80	no	no	164	53	3	19.7	111.8	41.57	SA	39.79	66.8	24.84	22.86	8.5	3.78	1.89	0.45	yes	224	31.7	41.15	85.61	2	118.52	4.2	10	3	1	0	IIIB	middle/lower	SCC	Tegafur	57	SD	no	no	yes	2021-07-20	2023-07-28	24	yes	2023-11-21	28	yes	no
118	male	69	90	no	no	165	67	6	24.6	112.9	41.47	SA	38.78	79.27	29.12	127.4	46.8	2.5	0.9	0.38	no	166	46.3	50.8	116.89	2.78	184.44	2.37	8	3	0	0	IIB	middle/lower	SCC	platinum-containing	60	SD	no	yes	no	2023-01-04	2024-01-31	12	no	2024-01-31	12	no	no
119	male	81	70	yes	yes	168	56.5	0	20	104.3	36.95	SA	40.17	87.77	31.1	85.7	30.36	3.47	2.85	0.53	no	200	39.5	53.75	97.4	1.22	70.18	5.38	7	3	0	0	IIB	middle/lower	SCC	Tegafur	56	PR	yes	no	no	2020-11-18	2022-05-19	18	yes	2023-03-19	28	yes	no
120	male	72	80	no	no	165	51	0	18.7	96.67	35.51	SA	34.4	44.48	16.34	36.42	13.38	3	2.01	0.26	yes	154	38.2	48.25	93.47	1.49	76.62	7.73	3	2	1	0	IIIA	middle/lower	SCC	Tegafur	60	SD	no	yes	no	2020-07-28	2024-01-31	42	no	2024-01-31	42	no	yes
121	male	86	80	no	no	170	51	1	17.6	100.7	34.84	SA	44.8	33.68	11.65	44.53	15.41	3.15	0.77	0.26	yes	201	41	44.85	95	4.09	261.04	2.96	4	3	2	1	IVB	middle/lower	SCC	Tegafur	54	SD	no	no	no	2021-09-03	2024-01-31	28	no	2024-01-31	28	no	no
122	male	71	90	no	no	174	57	0	18.8	146.5	48.39	NS	43.58	88.96	29.38	59.88	19.78	2.71	1.87	0.38	no	236	36	45.35	89.13	1.45	126.2	4.92	6.5	3	2	0	IIIB	neck/upper	SCC	platinum-containing	60	CR	yes	yes	no	2019-08-26	2024-01-31	53	no	2024-01-31	53	no	no
123	male	79	80	yes	yes	162	51	0	19.4	123.3	46.98	NS	37.97	204.6	77.96	186	70.87	2.31	1.49	0.29	no	142	34.8	42.25	90.17	1.55	95.3	5.14	6	4	0	0	IVA	middle/lower	SCC	Tegafur	60	SD	no	no	yes	2020-09-25	2024-01-31	40	no	2024-01-31	40	no	no
124	female	78	90	no	no	155	51	2	21.2	76.54	31.86	SA	33.12	80.34	33.44	96.1	40	3.95	2.15	0.38	no	111	40.5	51.25	104.05	1.84	51.63	5.66	3	3	0	0	IIB	middle/lower	other	Tegafur	57	SD	no	yes	yes	2023-06-29	2024-01-31	7	no	2024-01-31	7	no	no
125	female	52	90	no	no	155	65	1	27.1	105.8	44.04	NS	44.56	37.94	15.79	26.68	11.11	2.74	1.5	0.33	no	229	44.8	52.3	122.26	1.83	152.67	4.55	3	3	0	0	IIB	middle/lower	SCC	Tegafur	60	SD	no	yes	no	2020-04-07	2024-01-31	45	no	2024-01-31	45	no	no
126	male	57	90	yes	yes	170	55	0	19	117.7	43.73	NS	39.53	139.4	48.24	122.6	42.42	2.86	1.29	0.4	no	239	39.9	46.35	95.89	2.22	185.27	3.23	7	2	2	0	IIIB	neck/upper	SCC	platinum-containing	60	PR	yes	yes	no	2020-08-17	2024-01-31	41	no	2024-01-31	41	no	no
127	male	71	80	yes	no	160	60	0	23.4	92.71	36.21	SA	23.3	149.9	58.55	36.61	14.3	3.92	2.43	0.26	no	235	43.6	55.75	111.72	1.61	96.71	9.35	6	3	1	0	IIIB	middle/lower	SCC	platinum-containing	64	SD	no	no	yes	2020-05-19	2021-11-20	18	yes	2021-11-20	18	yes	yes
128	male	65	90	yes	yes	178	61	0	19.3	109.8	34.65	SA	39.37	127.4	40.21	166.5	52.55	4.28	1.45	1.21	yes	255	37.1	44.35	91.2	2.95	175.86	1.2	4	2	0	1	IVB	neck/upper	SCC	platinum-containing	54	PR	yes	yes	yes	2023-05-22	2024-01-31	8	no	2024-01-31	8	no	yes
129	male	85	80	no	no	160	68	0	26.6	132.9	51.91	SA	33.7	85.73	33.49	121.7	47.54	2.69	2.5	0.7	yes	159	35.1	47.6	104.87	1.08	63.6	3.57	6	3	0	0	IIB	middle/lower	SCC	Tegafur	54	PR	yes	no	no	2021-03-04	2023-03-05	24	yes	2023-05-05	26	yes	no
130	female	68	80	no	no	160	57	0	22.3	62.04	24.23	SA	12.17	75.46	29.48	15.7	6.13	3.57	1.31	0.35	no	223	43.7	50.25	109.6	2.73	170.23	3.74	2	3	2	1	IVB	middle/lower	SCC	Tegafur	64	SD	no	yes	yes	2020-07-27	2021-08-28	13	yes	2021-11-07	16	yes	no
131	male	72	80	yes	no	174	67	3	22.1	126.9	41.91	SA	29.9	82.59	27.28	41.88	13.83	1.93	1.49	0.26	no	145	35.8	43.25	94.87	1.3	97.32	5.73	9.5	3	1	0	IIIB	middle/lower	SCC	Tegafur	60	PR	yes	no	no	2022-07-29	2024-01-31	18	no	2024-01-31	18	no	no
132	female	84	70	no	no	140	41	0	20.9	97.61	49.8	NS	29.13	95.26	48.6	32.41	16.54	4	1.68	0.36	yes	342	36.3	44.7	103.99	2.38	203.57	4.67	4	3	2	0	IIIB	middle/lower	SCC	Tegafur	56	PR	yes	yes	no	2020-09-25	2023-03-25	30	yes	2023-03-25	30	yes	no
133	male	81	80	no	no	156	56	0	23	106.9	43.93	NS	35.15	60.7	24.94	75.61	31.07	4.12	1.88	0.4	no	230	41.5	50.9	108.83	2.19	122.34	4.7	2	3	2	0	IIIB	middle/lower	SCC	Tegafur	62	SD	no	no	no	2021-09-28	2024-01-31	28	no	2024-01-31	28	no	no
134	female	79	70	no	no	160	56	0	21.9	108.9	42.54	NS	32.76	134.5	52.54	44.13	17.24	3.51	2.11	0.32	no	145	35.9	46.45	96.99	1.66	68.72	6.59	7	2	0	0	IIA	neck/upper	SCC	Tegafur	60.8	CR	yes	yes	yes	2020-07-24	2024-01-31	42	no	2024-01-31	42	no	no
135	male	66	90	no	no	169	67	0	23.5	104	36.41	SA	36.89	56.29	19.71	40.15	14.06	3.43	1.53	0.44	no	274	44.3	51.95	110.95	2.24	179.08	3.48	5	3	3	0	IVA	middle/lower	SCC	platinum-containing	56	SD	no	yes	yes	2019-08-21	2020-07-17	11	yes	2020-07-17	11	yes	no
136	male	82	80	no	no	170	55	0	19	104.8	36.26	SA	22.52	72.89	25.22	71.76	24.83	2.87	1.03	0.52	yes	332	30.1	35.25	81.01	2.79	322.33	1.98	5	2	0	0	IIA	middle/lower	SCC	Tegafur	60	SD	no	no	no	2021-10-21	2023-06-22	20	yes	2023-10-08	24	yes	no
137	male	68	90	yes	yes	158	55	0	22	117.9	47.23	NS	32.84	35.36	14.16	64.42	25.81	3.93	1.5	0.39	yes	203	44.4	51.9	110.72	2.62	135.33	3.85	7	3	1	0	IIIB	neck/upper	SCC	other	60	PR	yes	yes	yes	2023-02-13	2024-01-31	11	no	2024-01-31	11	no	no
138	female	82	70	no	no	150	44	0	19.6	67.6	30.04	SA	26.36	96.27	42.79	31.53	14.01	9.2	1.88	0.4	no	274	41.4	50.8	103.66	4.89	145.74	4.7	4	2	2	1	IVB	middle/lower	SCC	Tegafur	60	PR	yes	no	no	2023-03-20	2023-06-15	3	yes	2023-06-15	3	yes	no
139	male	68	90	no	no	165	54	0	19.8	96.65	35.5	SA	32.04	57.95	21.29	81.75	30.03	3.83	1.65	0.39	no	398	42	50.25	101.33	2.32	241.21	4.23	11	3	1	0	IIIB	neck/upper	SCC	Tegafur	54	PR	yes	no	no	2022-09-27	2023-02-28	5	yes	2023-05-16	8	yes	no
140	female	74	80	no	no	145	40.5	1	19.3	64.42	30.64	SA	35.08	53.55	25.47	14.76	7.02	4.08	2.16	0.45	no	275	42.8	53.6	107.23	1.89	127.31	4.8	6	3	2	0	IIIB	neck/upper	other	Tegafur	60	SD	no	yes	no	2022-05-17	2023-10-17	17	yes	2024-01-31	20	no	no
141	male	82	80	no	no	175	90	0	29.4	101	32.98	SA	24.61	65.16	21.28	66.03	21.56	3.57	1.64	0.51	no	236	42.5	50.7	118.17	2.18	143.9	3.22	4	2	0	0	IIA	middle/lower	SCC	Tegafur	54	SD	no	no	yes	2022-03-09	2022-10-10	7	yes	2023-01-17	10	yes	no
142	male	80	90	yes	yes	162	60	1	22.9	99.38	37.87	SA	32.79	44.66	17.02	12.21	4.65	3.86	1.64	0.37	yes	157	39.6	47.8	104.05	2.35	95.73	4.43	5	3	2	0	IIIB	middle/lower	SCC	Tegafur	60	SD	no	no	no	2021-07-14	2022-02-25	7	yes	2022-03-15	8	yes	no
143	female	67	90	no	no	153	46	0	19.7	71.62	30.6	SA	28.27	83.71	35.76	46.81	20	2.6	1.42	0.29	no	126	44.4	51.5	107.41	1.83	88.73	4.9	5	3	0	0	IIB	neck/upper	SCC	Tegafur	60	SD	no	no	yes	2022-04-20	2024-01-31	21	no	2024-01-31	21	no	no
144	male	68	90	no	no	165	62	0	22.8	121.7	44.7	NS	35.21	105.1	38.6	121.7	44.7	3.36	0.71	0.37	no	167	38.4	41.95	101.42	4.73	235.21	1.92	8	3	2	0	IIIB	middle/lower	SCC	platinum-containing	57	SD	no	yes	no	2020-12-11	2022-10-12	22	yes	2023-05-30	29	yes	no
145	male	65	90	no	no	172	69	0	23.3	136.9	46.28	NS	33.75	112	37.86	128	43.27	4.27	1.37	0.39	no	147	43.8	50.65	109.48	3.12	107.3	3.51	5	3	0	0	IIB	middle/lower	SCC	platinum-containing	64	PR	yes	yes	no	2019-05-21	2019-11-19	6	yes	2021-12-03	31	yes	no
146	male	71	90	no	no	175	57	0	18.6	106.3	44.71	NS	39.73	49.67	16.22	6.84	2.23	1.92	0.96	0.36	yes	180	37.1	41.9	90.31	2	187.5	2.67	5	3	2	0	IIIB	middle/lower	other	platinum-containing	60	SD	no	yes	yes	2020-01-11	2022-11-12	34	yes	2024-01-31	48	no	yes
147	male	80	80	no	no	175	62	3	20.2	103.8	33.89	SA	32.4	67.55	22.06	27.18	8.88	1.73	1.6	0.58	no	152	42.6	50.6	101.64	1.08	95	2.76	4	3	2	0	IIIB	middle/lower	SCC	Tegafur	54	PR	yes	no	yes	2023-04-25	2024-01-31	9	no	2024-01-31	9	no	no
148	female	70	90	no	no	140	59	0	30.1	81.46	41.56	NS	28.78	153.5	78.32	126.7	64.64	2.58	1.88	0.41	no	196	42.6	52	135	1.37	104.26	4.59	6	3	0	0	IIB	middle/lower	SCC	Tegafur	60	SD	no	yes	no	2023-03-10	2024-01-31	10	no	2024-01-31	10	no	no
149	male	77	80	no	no	160	45.5	1	17.8	89.87	35.11	SA	31.79	24.11	9.42	26.11	10.2	5.24	1.9	0.62	yes	218	36.1	45.6	89.33	2.76	114.74	3.06	11	3	2	0	IIIB	neck/upper	other	Tegafur	63.9	PR	yes	no	yes	2022-05-23	2022-08-10	3	yes	2023-11-24	18	yes	yes
150	male	78	80	no	no	170	60	0	20.8	118.7	41.07	SA	32.5	76.19	26.36	54.11	18.72	2.56	1.3	0.45	no	208	35.7	42.2	92.72	1.97	160	2.89	7	3	1	0	IIIB	middle/lower	SCC	Tegafur	60	PR	yes	no	no	2021-06-23	2022-06-19	12	yes	2022-08-24	14	yes	no
151	male	73	90	no	no	167	60	0	21.5	101.5	36.39	SA	29.61	53.96	19.35	83.15	29.81	2.89	1.57	0.58	yes	200	37.5	45.35	97.32	1.84	127.39	2.71	4	3	2	0	IIIB	neck/upper	SCC	platinum-containing	60	PR	yes	yes	no	2023-05-16	2024-01-31	8	no	2024-01-31	8	no	yes
152	female	74	70	no	no	160	50	0	19.5	66.69	26.05	SA	31.48	61.25	23.93	17.55	6.86	1.88	1.75	0.27	no	165	41.7	50.45	101.25	1.07	94.29	6.48	3	3	1	0	IIIB	middle/lower	SCC	Tegafur	60	SD	no	no	no	2023-03-30	2023-11-06	8	yes	2024-01-31	10	no	no
153	male	76	70	yes	no	162	74	0	28.2	141.4	53.88	NS	36.59	165.9	63.21	199.6	76.06	4.08	1.78	0.56	no	128	33.6	42.5	105.18	2.29	71.91	3.18	5	3	2	0	IIIB	neck/upper	SCC	Tegafur	60	SD	no	no	yes	2021-03-09	2023-03-10	24	yes	2023-05-10	26	yes	no
154	female	80	80	no	no	153	54	2	23.1	77.53	33.12	SA	18.73	175.8	75.1	72.93	31.15	1.28	2.03	0.29	no	150	36.4	46.55	102.2	0.63	73.89	7	7	3	0	0	IIB	middle/lower	SCC	Tegafur	57	SD	no	no	no	2021-12-14	2024-01-31	25	no	2024-01-31	25	no	no
155	male	77	80	no	no	160	70	2	27.3	110.4	43.13	SA	25.37	130.8	51.09	315.7	123.32	4.2	1.09	0.52	yes	179	40.6	46.05	114.74	3.85	164.22	2.1	6	3	2	0	IIIB	neck/upper	SCC	Tegafur	57	PR	yes	yes	no	2022-09-14	2023-11-11	14	yes	2024-01-31	16	no	no
156	male	72	80	yes	yes	160	60.5	0	23.6	116.3	45.43	NS	29.38	48.93	19.11	13.79	5.39	3.06	1.2	0.33	no	318	36.2	42.2	100.86	2.55	265	3.64	1	2	0	0	IIA	neck/upper	SCC	Tegafur	60	CR	yes	yes	no	2020-05-05	2024-01-31	44	no	2024-01-31	44	no	no
157	male	68	80	no	no	169	67	1	23.5	133.3	46.67	NS	32.87	58.51	20.49	198.1	69.36	5.7	2.13	0.36	yes	301	36.8	47.45	99.55	2.68	141.31	5.92	10	3	0	0	IIB	middle/lower	SCC	platinum-containing	59.4	SD	no	yes	yes	2023-02-13	2024-01-31	11	no	2024-01-31	11	no	no
158	female	73	90	no	no	159	70	2.5	27.7	119.6	47.31	NS	41.14	232.3	91.89	101.5	40.15	2.09	1.58	0.3	yes	196	41.2	49.1	116.64	1.32	124.05	5.27	5	4	3	0	IVA	middle/lower	SCC	platinum-containing	60.2	SD	no	yes	yes	2021-10-06	2023-03-08	17	yes	2023-05-18	19	yes	yes
[truncated: 9 more columns]
